# Supplementary material for: Beyond the Square knot: A validation study for a novel knot-tying method named “inverse 9”
Source: Heliyon. 2023 Oct 12;9(10):e20673. doi: 10.1016/j.heliyon.2023.e20673 (PMC10597824; doi:10.1016/j.heliyon.2023.e20673)
Supplement: Multimedia component 1 [file mmc1.csv]

num	1	2	3	4	5	6	7	8	9	10	11	12	13	14	15	16	17	18	19	20	21	22	23	24	25	26
time01	221	268	265	278	345	378	365	345	278	189	232	221	235	265	278	350	412	185	243	223	278	222	232	378	213	314
time02	112	106	108	123	112	134	145	156	165	112	112	145	154	154	179	165	213	145	154	154	134	112	105	167	145	178
time03	85	78	65	76	55	77	58	69	87	76	55	76	87	89	76	82	56	76	64	73	72	66	56	76	56	76
time04	65	58	45	56	45	57	48	49	67	56	45	56	67	69	56	62	46	56	44	53	52	46	46	56	46	56
time05	67	60	67	58	57	59	70	71	69	58	57	58	69	71	58	64	68	58	66	75	65	58	58	67	68	72
time06	64	57	64	65	71	56	67	68	66	75	75	65	66	68	55	61	65	65	63	72	62	55	55	64	65	69
time07	59	62	72	60	49	61	71	53	61	60	59	60	71	63	60	56	64	80	52	67	86	82	64	65	84	70
time08	57	60	70	68	47	59	69	71	59	58	77	58	69	71	58	64	62	78	65	75	84	54	62	63	55	68
