# Supplementary material for: Beyond the Square knot: A validation study for a novel knot-tying method named “inverse 9”
Source: Heliyon. 2023 Oct 12;9(10):e20673. doi: 10.1016/j.heliyon.2023.e20673 (PMC10597824; doi:10.1016/j.heliyon.2023.e20673)
Supplement: Multimedia component 3 [file mmc3.csv]

num	1	2	3	4	5	6	7	8	9	10	11	12	13	14	15	16	17	18	19	20	21	22	23	24	25	26
time01	231	278	275	288	355	388	375	355	288	199	242	231	245	275	288	360	422	195	253	233	288	232	242	388	223	324
time02	216	263	260	273	340	373	360	340	273	184	227	216	230	260	273	345	407	180	238	218	273	217	227	373	208	309
time03	201	248	245	258	325	358	345	325	258	169	212	201	215	245	258	330	392	165	223	203	258	202	212	358	193	294
time04	146	193	190	203	270	303	290	270	203	114	157	146	160	190	203	275	337	110	168	148	203	147	157	303	138	239
time05	116	163	160	173	240	273	260	240	173	84	127	116	130	160	173	245	307	80	138	118	173	117	127	273	108	209
time06	96	143	140	153	192	183	240	220	153	64	107	96	110	140	153	225	227	60	118	98	153	97	107	223	88	189
time07	66	93	90	103	142	133	190	170	103	54	57	46	60	90	103	175	177	50	98	68	113	67	57	163	68	139
time08	56	83	80	93	132	123	180	160	93	64	67	66	60	80	93	165	167	60	88	68	103	67	77	153	68	129
