# Supplementary material for: Beyond the Square knot: A validation study for a novel knot-tying method named “inverse 9”
Source: Heliyon. 2023 Oct 12;9(10):e20673. doi: 10.1016/j.heliyon.2023.e20673 (PMC10597824; doi:10.1016/j.heliyon.2023.e20673)
Supplement: Multimedia component 4 [file mmc4.xlsx]

## Sheet: 基线
分组	年龄	男1；女2	序号	您的手术角色	是否有腔镜技能培训经历	是否有腔镜手术经历	扶镜手手术例数	助手手术例数	主刀手手术例数	性别	学历	本科1；硕士2；博士3	职称	初级1；中级2；副高3	进修科室	普通外科1；肝胆外科2，泌尿外科3；胸外科4；妇产科5	医院级别	三甲1；三乙2，二甲3，二乙4	工作单位	联系电话	邮箱	身份证号	拟报课程	姓名
1	32	1	1	0	否	否	0	0	0	男	硕士研究生	2	中级	2	乳腺外科	1	三甲	1	绵阳市中医院	13699619630	2289272752@qq.com	510823198806155672	初级班	赵攀
1	35	2	2	0	否	否	0	0	0	女	本科	1	中级	2	肾脏内科	3	三甲	1	自贡市第一人民医院	13684321587	sonec2156@163.com	500105198605300914	中级班	杨健
1	34	2	3	0	否	否	0	0	0	女	硕士研究生	2	中级	2	泌尿外科	3	三甲	1	郑州大学第一附属医院	15038172995	jieweilangyi@163.com	410182198708123333	中级班	梁卫杰
1	30	2	4	0	否	否	0	0	0	女	硕士研究生	2	初级	1	普外科	1	三甲	1	甘肃省临夏州人民医院	18793031210	913325075@qq.com	622921198803101812	中级班	王建新
1	34	2	5	0	否	否	0	0	0	女	硕士研究生	2	中级	2	乳腺外科	1	三甲	1	江油市人民医院	13990181420	867077140@qq.com	510704198705231221	初级班	于晓红
1	31	2	6	0	否	否	0	0	0	女	硕士研究生	2	中级	2	乳腺外科	1	三甲	1	凉山彝族自治州自治州第二人民医院	15282918132	439926972@qq.com	513221198611131010	初级班	杨海涛
1	37	2	7	0	否	否	0	0	0	女	本科	1	中级	2	妇产科	5	二甲	3	成都市新都区第三人民医院	13980803354	332917069@qq.com	510824198801048647	初级班	向贵婷
1	39	1	8	0	是	否	0	0	0	男	本科	1	中级	2	急诊科	1	三甲	1	西双版纳州人民医院	15974810413	wzh4851298@126.com	532331198908030916	初级班	王志海
1	39	1	9	0	是	否	0	0	0	男	本科	1	中级	2	胃肠外科	1	三甲	1	九江市第一人民医院	15070258901	360458257@qq.com	360427198611010030	中级班	朱诚华
1	38	2	10	扶镜手	否	是	大于51	0	0	女	本科	1	中级	2	妇产科	5	二甲	3	成华区妇幼保健院	13880326737	40412666qq.com	511024197807140762	中级班	宋秀英
1	32	1	11	扶镜手	否	是	31-50	0	0	男	本科	1	初级	1	泌尿外科	3	三甲	1	绵阳四〇四医院	15228403951	515668389@qq·com	511523198612277131	中级班	王大春
1	33	1	12	扶镜手	否	是	大于51	0	0	男	本科	1	中级	2	胃肠外科一病区	1	三乙	2	内江市东兴区人民医院	18283234881	2607776156@qq.com	511002198910266810	初级班	黄广科
1	32	1	13	扶镜手	否	是	大于51	0	0	男	本科	1	中级	2	乳腺外科	1	三甲	1	海南医学院第一附属医院	15501765600	349095218@qq.com	460006198912060015	初级班	杨树博
1	34	1	14	扶镜手	否	是	大于51	0	0	男	本科	1	中级	2	泌尿外科	3	三甲	1	仁寿县人民医院	18728314641	554096932@qq.com	513822198601068838	初级班	赖根建
1	34	1	15	扶镜手	否	是	大于51	0	0	男	本科	1	中级	2	华西泌尿外科	3	三甲	1	河南省南阳市南石医院	15737760496	qyhmkl@qq.com	411327198803290014	初级班	齐若谷
1	33	1	16	扶镜手	否	是	31-50	0	0	男	硕士研究生	2	中级	2	泌尿外科	3	三甲	1	内蒙古自治区中医医院	15947714434	syltmyjob@126.com	150203198103153130	中级班	苏雅拉图
1	33	1	17	扶镜手	否	是	大于51	0	0	男	本科	1	中级	2	胃肠外科	1	三甲	1	贵州省黔西南州兴义市人民医院	18798060435	464728878@qq.com	522321199011155810	中级班	郭振校
1	33	1	18	扶镜手	否	是	大于51	0	0	男	本科	1	中级	2	胰腺外科	2	三乙	2	南充市高坪区人民医院	13438756873	243564091@qq.com	51130319900830455X	中级班	陈源
1	35	1	19	扶镜手	否	是	大于51	0	0	男	本科	1	中级	2	胃肠外科	1	三甲	1	德阳市人民医院	13990298610	363910555@qq.com	510602197502195959	中级班	段晓波
1	46	2	20	扶镜手	否	是	31-50	0	0	女	本科	1	副高级	3	生殖内分泌	3	三甲	1	云南大学附属医院	13619637916	13619637916@139.com	530102197311040012	中级班	林翔海
1	31	1	21	扶镜手	否	是	大于51	0	0	男	本科	1	中级	2	胃肠外科	1	三甲	1	德阳市人民医院	18981010652	350339796@qq.com	411121198412150015	中级班	朱延杰
1	32	1	22	扶镜手	否	是	大于51	0	0	男	本科	1	中级	2	胸外科	4	三乙	2	内江市东兴区人民医院	13990568749	343391251@qq.com	511023198706226215	初级班	陈浩
1	33	1	23	扶镜手	否	是	大于51	0	0	男	本科	1	中级	2	胸外科	4	三乙	2	四川省宁南县人民医院	13981546693	516931208@qq.com	51340119881225221X	中级班	邓淞阳
1	30	2	24	扶镜手	否	是	1-10例	0	0	女	本科	1	初级	1	乳腺外科	1	三甲	1	四川大学华西三亚医院	15208993779	549710631@qq.com	460200198509065118	初级班	万鸿兴
1	35	1	25	扶镜手	否	是	1-10例	0	0	男	博士研究生	3	中级	2	乳腺外科	1	三甲	1	巴中市中心医院	15775716967	214981927@qq.com	513701198806155954	中级班	罗雄
1	35	1	26	扶镜手	否	是	大于51	0	0	男	本科	1	中级	2	泌尿外科	3	三甲	1	青海省第五医院	13897445166	boao2008.hi@163.com	632521197001300313	初级班	刘长春
2	32	2	1	助手	否	是	0	大于51例	0	女	本科	1	中级	2	妇科	5	二乙	4	成华区妇幼保健院	13882207924	492626216@qq.com	510105198207160049	中级班	吴蓓
2	26	1	2	助手	否	是	0	1-10例	0	男	本科	1	初级	1	胸外科	4	三乙	2	筠连县人民医院	13684196896	2463514015@qq.com	510202197703047020	初级班	刘敏
2	35	1	3	助手	否	是	0	大于51例	0	男	本科	1	中级	2	胃肠外科	1	三甲	1	临沧市医院	15808838560	925865340@qq.com	532925198806220714	中级班	时常旺
2	51	1	4	助手	否	是	0	31-50例	0	男	本科	1	副高级	3	胃肠外科	1	三甲	1	平昌县人民医院	15882705221	648685175@qq.com	513723198912057416	中级班	李唐超
2	35	2	5	助手	否	是	0	31-50例	0	女	本科	1	中级	2	妇科	5	三甲	1	三明市第一医院	15392302629	zhangmaoquan1989@163.com	350424198909100599	初级班	张茂泉
2	33	2	6	助手	否	是	0	大于51例	0	女	本科	1	中级	2	妇产科	5	二甲	3	平昌县第二人民医院	15928399779	977869182@qq.com	51372319850207693X	中级班	王飞云
2	46	2	7	助手	否	是	0	31-50例	0	女	本科	1	中级	2	妇科	5	三甲	1	宁夏医科大学总医院	15202600516	150donggua@163.com	433122198701169021	初级班	李艳梅
2	43	2	8	助手	否	是	0	31-50例	0	女	本科	1	中级	2	妇产科	5	二甲	3	中江县妇幼保健院	13881072706	516121664@qq.com	510623198507107725	初级班	倪芙蓉
2	38	1	9	助手	否	是	0	大于51例	0	男	硕士研究生	2	副高级	3	胃肠外科	1	三甲	1	成都西区医院	15184412594	664801377@qq.com	511028198604079519	中级班	刘飞
2	31	1	10	助手	否	是	0	大于51例	0	男	本科	1	中级	2	泌尿外科	3	三甲	1	信阳市中心医院	13782917675	huoliang05042005@126.com	413026198305040011	中级班	霍亮
2	29	1	11	助手	否	是	0	31-50例	0	男	硕士研究生	2	初级	1	肝脏外科	2	三甲	1	青海省人民医院	18397115613	1821668755@qq.com	632221198909100029	中级班	马晓放
2	28	1	12	助手	否	是	0	大于51例	0	男	硕士研究生	2	中级	2	泌尿外科	3	三甲	1	攀钢集团总医院	15082360571	759271083@qq.com	513423198903052705	初级班	罗华凤
2	32	1	13	助手	否	是	0	1-10例	0	男	本科	1	中级	2	胃肠外科	1	三甲	1	武警四川省总队医院	13890613746	545739291@qq.com	522424198010 32018	中级班	聂成禹
2	40	1	14	助手	否	是	0	大于51例	0	男	本科	1	副高级	3	胃肠外科	1	三甲	1	贵州省贵航集团安顺302医院	15885716860	363356243@qq.com	522501198604070637	中级班	沈宽波
2	32	2	15	助手	是	是	0	31-50例	0	女	本科	1	中级	2	胸外科	4	三乙	2	威远县人民医院普外科	13548319814	@qq.com359154402	513321197608191013	中级班	谭斌
2	31	1	16	助手	是	是	0	大于51例	0	男	本科	1	中级	2	腔镜科	1	三甲	1	天津医科大学第二医院	18722178377	cns2008@163.com	142332198308100013	中级班	张军
2	35	1	17	助手	是	是	0	大于51例	0	男	本科	1	中级	2	0	1	二甲	3	中国十九冶集团有限公司职工医院	15082375681	377438179@qq.com	500231198804166015	初级班	李生用
2	34	2	18	助手	是	是	0	大于51例	0	女	本科	1	中级	2	妇科	5	三甲	1	四川大学华西医院				初级班	覃湘泉
2	34	1	19	助手	是	是	0	大于51例	0	男	博士研究生	3	中级	2	胃肠外科	1	三乙	2	富顺县人民医院	13608156821	869028492@qq.com	510322198911234715	中级班	付青川
2	33	1	20	助手	是	是	0	大于51例	0	男	本科	1	中级	2	肝脏外科	2	三甲	1	大竹县人民医院	18281828745	781109378@qq.com	513022198902154170	初级班	冯巨龙
2	38	1	21	助手	是	是	0	大于51例	0	男	硕士研究生	2	副高级	3	胸外科	4	三乙	2	宜宾市第三人民医院	18783102454	526457976@qq.com	513822198308182519	中级班	徐良
2	30	1	22	助手	是	是	0	31-50例	0	男	硕士研究生	2	中级	2	泌尿	3	三甲	1	资阳市精神病医院	13550677873	505762540@qq.com	511025198711254256	初级班	蒋伟
2	36	1	23	扶镜手	是	是	1-10例	0	0	男	本科	1	中级	2	甲状腺外科	1	三甲	1	简阳市中医医院	13547287848	1264500686@qq.com	522224198610150850	初级班	周绍文
2	31	1	24	扶镜手	是	是	大于51	0	0	男	硕士研究生	2	中级	2	胸外科	4	三乙	2	富顺县人民医院	13990094770	582690087@qq.com	511123199012060310	中级班	钟灵易
2	33	1	25	扶镜手	是	是	大于51	0	0	男	本科	1	中级	2	日间手术中心	1	三甲	1	绵阳市中心医院	18781931277	79988@qq.com	41130319910113351X	中级班	李俊
2	32	1	26	扶镜手	是	是	大于51	0	0	男	硕士研究生	2	中级	2	泌尿外科	3	三甲	1	成都市龙泉驿区妇幼保健院	13550344755	541594054@qq.com	510106198612194820	中级班	罗雪
3	44	2	1	主刀	否	是	0	0	大于51例	女	本科	1	副高级	3	妇产科	5	二甲	3	内江市市中区妇幼保健院	15828728824	285222841@qq.com	51382219860801324X	初级班	王晓梅
3	33	1	2	主刀	否	是	0	0	31-50例	男	硕士研究生	2	中级	2	胃肠外科	1	三乙	2	山东省荣成市人民医院	18563101235	xiaopeng_381649632@qq.com	37108219880216774	中级班	肖鹏
3	34	2	3	主刀	否	是	0	0	大于51例	女	本科	1	中级	2	妇产科	5	二甲	3	绥江县人民医院	15125	316583294@qq.com	511024198201124527	中级班	谭画桃
3	36	1	4	主刀	否	是	0	0	1-10例	男	本科	1	中级	2	甲状腺外科	1	三甲	1	仁寿县人民医院	13548236997	289173082@qq.com	513822198708050099	初级班	王博毅
3	39	2	5	主刀	否	是	0	0	31-50例	女	本科	1	中级	2	妇产科	5	二乙	4	蒲江县中医医院	18328368702	wayne797@sina.com	510131198512140012	中级班	安伟
3	35	1	6	主刀	否	是	0	0	大于51例	男	本科	1	中级	2	泌尿外科	3	三甲	1	自贡市第四人民医院	18398730847	573015573@qq.com	530322199204111335	中级班	陈永平
3	38	1	7	主刀	否	是	0	0	大于51例	男	本科	1	中级	2	胃肠外科	1	三乙	2	金堂县第一人民医院	18382028206	526796041@qq.com	510121198511300026	初级班	米芳
3	47	1	8	主刀	否	是	0	0	大于51例	男	本科	1	副高级	3	肝脏外科	2	三甲	1	自贡市第四人民医院	13795589008	286674014@qq.com	513126198407310421	中级班	曾文娟
3	36	1	9	主刀	否	是	0	0	大于51例	男	本科	1	副高级	3	肝脏外科	2	三甲	1	青白江区人民医院	13558694619	190446035qq.com	513621198307123309	初级班	张雪梅
3	31	1	10	主刀	否	是	0	0	大于51例	男	本科	1	中级	2	胃肠外科	1	三乙	2	宜宾市第三人民医院	15181129199	954396880	511521198208041394	初级班	卿德强
3	34	1	11	主刀	是	是	0	0	大于51例	男	本科	1	中级	2	胸外科	4	三乙	2	兴文县中医医院	15298174602	292386860@qq.com	513433198905021614	中级班	李健
3	36	2	12	主刀	是	是	0	0	大于51例	女	本科	1	中级	2	妇科	5	三甲	1	河南科技大学第一附属医院	15896542046	2295607060@qq.com	410305198612044524	中级班	郭婉莹
3	32	1	13	主刀	是	是	0	0	大于51例	男	本科	1	中级	2	胆道外科	2	二甲	3	运城同德医院	18635947432	1273354984@qq.com	142703199002022731	中级班	胡彦军
3	32	1	14	主刀	是	是	0	0	大于51例	男	本科	1	初级	1	泌尿外科	3	三甲	1	曲靖市第二人民医院	13769533473	904188157@qq.com	530381198710025515	中级班	浦潇
3	45	1	15	主刀	是	是	0	0	大于51例	男	本科	1	副高级	3	泌尿外科	3	三甲	1	宁夏回族自治区人民医院	15009614680	1040154557@qq.com	642223199109152065	中级班	李蕊
3	35	1	16	主刀	是	是	0	0	大于51例	男	本科	1	中级	2	胃肠外科	1	三乙	2	四川省八一康复中心（四川省康复医院）	15982821510	sp-sunny@163.com	622225198207260013	中级班	孙鹏
3	45	1	17	主刀	是	是	0	0	大于51例	男	本科	1	中级	2	胃肠外科	1	三乙	2	长宁县中医医院	15283586381	709619522@qq.com	532101198703183071	初级班	李明富
3	30	1	18	主刀	是	是	0	0	大于51例	男	本科	1	中级	2	胃肠外科	1	三乙	2	内江市东兴区人民医院	15282190190	328583542@qq.com	511011198510065354	初级班	罗德文
3	31	1	19	主刀	是	是	0	0	大于51例	男	本科	1	中级	2	胃肠外科	1	三乙	2	通江县中医医院	13548459733	yanxiuchun9733@163．com	513025197502150845	中级班	闫秀春
3	35	1	20	主刀	是	是	0	0	31-50例	男	本科	1	中级	2	泌尿外科	3	三甲	1	四川大学华西第四医院	18375979206	lxibcde@163.com	511323199209291316	中级班	罗旭
3	30	1	21	主刀	是	是	0	0	大于51例	男	本科	1	初级	1	创伤医学中心	1	二甲	3	内江市市中区妇幼保健院	13990518399	332650087@qq.com	231026197410066125	初级班	张桂梅
3	35	1	22	主刀	是	是	0	0	大于51例	男	本科	1	副高级	3	泌尿外科	3	三甲	1	河南省人民医院	15890051657	401823838@qq.com	412727198606250411	中级班	于博凡
3	36	1	23	主刀	是	是	0	0	大于51例	男	硕士研究生	2	副高级	3	泌尿外科	3	三甲	1	南宁市妇幼保健院	18307809164	846807763@qq.com	452131198906150366	初级班	甘梅禄
3	31	1	24	主刀	是	是	0	0	11-31-50例0例	男	本科	1	中级	2	胸外科	4	三乙	2	山西省晋中市第二人民医院	13835473216	28618827@qq.com	142429197708290015	中级班	王宇龙
3	39	2	25	主刀	是	是	0	0	大于51例	女	本科	1	中级	2	乳腺外科	1	三甲	1	甘肃省天水市第一人民医院	17718626718	499698326@qq.com	622424198811262511	中级班	杨晨
3	40	1	26	主刀	是	是	0	0	大于51例	男	本科	1	中级	2	胆道外科	2	二甲	3	洪雅县人民医院	13518407351	595943663@qq.com	513821198611029019	中级班	邹聪杰

## Sheet: 基线2
姓名	性别	职称	学历	年龄	类别	是否有腔镜培训经历	是否有手术经历	扶镜手手术例数	助手手术例数	主刀手手术例数
王强	男	初级	本科	29	专科医师一年级	否	是	大于51	0	0
廖南	男	初级	硕士研究生	34	专科医师三年级	否	是	0	0	大于51例
周善强	男	中级	本科	36	专科医师二年级	是	是	0	0	大于51例
郭昆峰	男	副高	博士研究生	37	专科医师三年级	否	否	1-10例	0	0
汪飞	男	初级	本科	31	专科医师三年级	否	是	大于51	0	0
吴韬	男	中级	本科	33	专科医师一年级	是	是	0	大于51例	0
胡启义	男	中级	本科	36	专科医师一年级	否	是	0	30-50例	0
罗艳玲	女	中级	本科	32	专科医师一年级	否	是	30-50例	0	0
杜青松	男	中级	本科	35	专科医师二年级	否	是	31-50	0	0
四郎拥宗	女	初级	本科	39	专科医师一年级	否	否	大于51	0	0
于姗	女	中级	本科	31	专科医师三年级	是	是	大于51	0	0
李咏梅	女	中级	本科	33	专科医师二年级	否	否	30-50例	0	0
徐涵	女	中级	本科	34	专科医师二年级	否	否	0	31-50例	0
嘎维娜	女	副高	本科	38	专科医师三年级	否	是	0	0	31-50例
余艳	女	中级	本科	36	专科医师二年级	否	是	大于51	0	0
周娟	女	中级	本科	31	专科医师一年级	是	是	大于51	0	0
杨君	女	中级	本科	39	专科医师二年级	是	是	0	大于51例	0
包丹敏	女	中级	本科	34	专科医师三年级	否	是	30-50例	0	0
胥康妮	女	中级	本科	36	专科医师一年级	是	是	31-50	0	0
蒲雪峰	男	初级	本科	34	专科医师二年级	否	有	0	31-50例	0
唐明	男	中级	本科	36	专科医师二年级	是	是	大于51	0	0
彭海	男	中级	本科	35	专科医师二年级	否	否	0	0	大于51例
张伟	男	中级	本科	37	专科医师二年级	是	是	0	大于51例	0
黄帆	男	中级	本科	36	专科医师一年级	否	是	大于51	0	0
郑新	男	中级	本科	33	专科医师一年级	否	是	大于51	0	0
孟令威	男	初级	硕士研究生	29	专科医师三年级	否	是	0	31-50例	0
李想	男	中级	本科	34	专科医师二年级	是	是	大于51	0	0
冯关府	男	中级	本科	33	专科医师二年级	否	是	0	大于51例	0
胡奎	男	初级	本科	35	专科医师二年级	否	是	0	30-50例
尧林	男	中级	硕士研究生	38	专科医师三年级	否	是	31-50	0	0
李天宏	男	中级	本科	39	专科医师一年级	否	是	0	0	大于51例
王鑫	男	中级	本科	32	专科医师二年级	否	是	0	大于51例	0
黎振华	男	中级	本科	37	专科医师一年级	否	是	0	0	31-50例
宛家贵	男	初级	本科	37	专科医师一年级	否	是	0	31-50例	0
何锋辉	男	初级	本科	34	专科医师三年级	否	是	0	大于51例	0
张勇强	男	中级	本科	37	专科医师二年级	是	是	0	31-50例	0
杨金琼	女	中级	本科	37	专科医师二年级	是	是	大于51	0	0
黄宇	男	中级	本科	32	专科医师三年级	否	是	大于51	0	大于51例
简小龙	男	初级	本科	31	专科医师二年级	否	否	0	大于51例	0
郑立平	女	中级	本科	35	专科医师二年级	否	是	0	0	大于51例
西热云旦	男	中级	本科	32	专科医师三年级	是	是	0	0	大于51例
强白西饶	男	中级	本科	36	专科医师三年级	是	是	0	大于51例	0
肖乾勋	男	中级	本科	33	专科医师二年级	否	是	0	0	大于51例
兰明阳	女	初级	本科	28	专科医师三年级	否	否	0	0	大于51例
吴江	男	中级	本科	34	专科医师一年级	是	是	大于51	0	0
李艳霞	女	中级	本科	33	专科医师一年级	是	是	0	大于51例	0
韩志伟	男	中级	本科	33	专科医师一年级	否	是	0	0	大于51例
张光兰	女	中级	本科	32	专科医师二年级	否	否	0	0	大于51例
陈香茹	女	中级	本科	31	专科医师二年级	否	是	0	31-50例	0
苏玉凤	女	初级	本科	35	专科医师三年级	否	是	0	0	大于51例
周腾	男	初级	本科	29	专科医师三年级	否	是	0	大于51例	0
许仕洪	男	初级	本科	35	专科医师一年级	否	是	0	大于51例	0
宾冬梅	女	初级	本科	39	专科医师一年级	否	是	大于51	0	0
林云	男	初级	本科	34	专科医师三年级	否	是	0	0	大于51例
谭昌彬	男	中级	本科	34	专科医师三年级	否	是	0	0	大于51例
李俊	男	初级	本科	30	专科医师一年级	是	是	大于51	0	0
刘定勇	男	初级	本科	29	专科医师二年级	否	是	0	0	31-50例
刘扬	男	未评定	硕士研究生	29	住院医师三年级	否	是	大于51	0	0
郑维涛	男	未评定	本科	24	住院医师二年级	否	是	0	0	大于51例
蒲思宇	女	未评定	硕士研究生	25	住院医师三年级	否	是	大于51	0	0
艾诚博	男	未评定	硕士研究生	23	住院医师二年级	否	是	1-10例	0	0
解杰	男	未评定	硕士研究生	27	住院医师一年级	否	是	0	大于51例	0
韩俊洋	男	未评定	硕士研究生	29	住院医师三年级	否	是	0	大于51例	0
曾琦惠	女	未评定	硕士研究生	26	住院医师三年级	否	是	0	大于51例	0
向雯	女	未评定	硕士研究生	26	住院医师一年级	是	是	11-30例	0	0
何洋	男	未评定	硕士研究生	26	住院医师三年级	否	是	11-30例	0	0
谭平	男	未评定	博士研究生	29	住院医师一年级〖博士后〗	否	是	11-30例	0	0
杨乐	男	未评定	硕士研究生	26	住院医师三年级	否	是	1-10例	0	0
白丹	女	未评定	硕士研究生	27	住院医师一年级	是	是	11-30例	0	0
金泽川	男	未评定	硕士研究生	24	住院医师二年级	否	是	11-30例	0	0
邱桐	女	未评定	硕士研究生	26	住院医师三年级	否	是	11-30例	0	0
杜锐	男	未评定	硕士研究生	29	住院医师一年级〖专培〗	否	是	11-30例	0	0
李博	男	未评定	硕士研究生	26	住院医师二年级	否	是	11-30例	0	0
程良	男	未评定	硕士研究生	28	住院医师二年级	否	是	1-10例	0	0
陈鑫	女	未评定	本科	25	住院医师三年级	否	是	1-10例	0	0
张嘉鹏	男	未评定	博士研究生	27	住院医师一年级	否	是	11-30例	0	0
张悦欣	男	未评定	本科	26	住院医师三年级	否	是	大于51	0	0
马哲	男	未评定	硕士研究生	32	住院医师三年级	否	是	11-30例	0	0
尹长浩	男	未评定	硕士研究生	26	住院医师三年级	否	是	11-30例	0	0
张子祺	男	未评定	硕士研究生	24	住院医师一年级〖专硕二年级〗	是	是	11-30例	0	0
谭涛	男	未评定	硕士研究生	29	住院医师二年级	否	是	11-30例	0	0

## Sheet: 基线3
	达娃琼达	女	中级	本科	41	西藏日喀则市人民医院	三甲	13518925870	bailangxiaoyue@163.com	妇产科					否	否	否
	王新云	女	中级	本科	48	西藏自治区驻格尔木办事处医院	二乙	13369796262	419591479@qq.com	妇产科					否	否	否
	蔡英	女	副高	本科	44	宜宾市第二中医医院	三乙	15883120676	2109891372@qq.com	妇产科					是	是	是
	岳桂兰	女	副高	本科	42	青川县人民医院	二甲	15883535948		妇科					是	是	是
	赵悦	女	初级	本科	40	通江县中医医院	三乙	18113767785	1634540842@qq.com	妇科					否	否	是
	张利会	女	中级	本科	40	宜宾和美妇产医院	其他	15984476979		妇科					否	是	是
	文楚会	女	中级	其他	48	宜宾市工人医院	二甲	13890439345		妇科					否	是	是
	杨俊成	男	中级	其他	49	宜宾市工人医院	二甲	13980397342	29812163@qq.com	普外科					是	是	是
	李家邦	男	中及	本科	43	水富家聲医院	二级	13990937128		普外科					是	是	是
	雷琴	女	副高	本科	40	遂宁市大英县妇幼保健院	二乙	15882506968	2972185879@qq.COm	妇产科					否	是	是
	王立	男	中级	本科	42	成都市温江区中医医院	二甲	17360280268	732213577@qq.com	胃肠外科					是	是	是
	王旭日	男	中级	本科	40	烟台市莱阳中心医院	三甲	13645441586	602754619@qq.com	心胸外科					是	是	是
	周本军	男	副高	本科	41	云南省绥江县人民医院	二甲	13628706375	(空)	胃肠外科					是	是	是

## Sheet: A1打结时间
	第1次						第2次						第3次						第4次						第5次						第6次						第7次						第8次
编号	缝合时间（秒）	打结时间（秒）	打结总时间（S）	操作时间评分	操作质量评分	总分	缝合时间（秒）	打结时间（秒）	打结总时间（S）	操作时间评分	操作质量评分	总分	缝合时间（秒）	打结时间（秒）	打结总时间（S）	操作时间评分	操作质量评分	总分	缝合时间（秒）	打结时间（秒）	打结总时间（S）	操作时间评分	操作质量评分	总分	缝合时间（秒）	打结时间（秒）	打结总时间（S）	操作时间评分	操作质量评分	总分	缝合时间（秒）	打结时间（秒）	打结总时间（S）	操作时间评分	操作质量评分	总分	缝合时间（秒）	打结时间（秒）	打结总时间（S）	操作时间评分	操作质量评分	总分	缝合时间（秒）	打结时间（秒）	打结总时间（S）	操作时间评分	操作质量评分	总分
1	182	221	403	7	15	22	176	112	288	10	19	29	134	85	219	14	20	34	94	55	149	16	21	37	64	45	109	16	22	38	49	40	89	16	23	39	29	38	89	16	23	39	25	37	62	16	24	40
2	189	268	457	6	15	21	165	106	271	10	19	29	112	78	190	15	20	35	72	48	120	16	21	37	42	38	80	16	22	38	27	39	66	16	23	39	22	37	60	16	23	39	16	38	54	16	24	40
3	221	265	486	0	10	10	155	108	263	11	19	30	102	65	167	16	22	38	62	35	97	16	23	39	32	35	67	16	24	40	17	37	54	16	24	40	21	38	47	16	24	40	15	37	52	16	24	40
4	231	278	509	0	10	10	178	123	301	9	17	26	112	76	188	15	20	35	72	46	118	16	21	37	42	36	78	16	22	38	27	36	63	16	23	39	25	39	58	16	23	39	16	38	54	16	24	40
5	165	345	510	0	10	10	123	112	235	12	19	31	87	55	142	16	22	38	47	35	82	16	23	39	17	35	52	16	24	40	22	37	59	16	24	40	17	39	52	16	24	40	17	37	54	16	24	40
6	142	378	520	0	10	10	90	134	224	13	20	33	56	77	133	16	22	38	36	47	83	16	23	39	16	37	53	16	24	40	25	39	64	16	24	40	22	39	57	16	24	40	15	39	54	16	24	40
7	111	365	476	6	16	22	89	145	234	12	19	31	54	58	112	16	22	38	34	38	72	16	23	39	14	38	52	16	24	40	16	43	59	16	24	40	19	41	49	16	24	40	27	33	60	16	23	39
8	132	345	477	6	16	22	101	156	257	11	19	30	67	69	136	16	22	38	27	39	66	16	23	39	13	39	52	16	24	40	33	34	67	16	24	40	27	42	67	16	24	40	19	39	58	16	24	40
9	124	278	402	7	16	23	80	165	245	12	19	31	52	87	139	16	22	38	32	57	89	16	23	39	12	47	59	16	24	40	23	42	65	16	24	40	22	40	65	16	24	40	19	42	61	16	24	40
10	187	189	376	8	16	24	143	112	255	11	19	30	89	76	165	16	22	38	49	46	95	16	23	39	19	36	55	16	24	40	24	38	62	16	24	40	27	39	55	16	24	40	18	38	56	16	24	40
11	215	232	447	6	16	22	186	112	298	10	19	29	102	55	157	16	22	38	62	35	97	16	23	39	32	35	67	16	24	40	27	37	64	16	24	40	19	38	57	16	24	40	25	37	62	16	24	40
12	254	221	475	6	16	22	165	145	310	9	17	26	89	76	165	16	22	38	49	46	95	16	23	39	19	36	55	16	24	40	24	36	60	16	24	40	22	39	55	16	24	40	16	42	58	16	24	40
13	178	235	413	7	16	23	112	154	266	11	19	30	89	87	176	16	22	38	49	57	106	16	23	39	19	47	66	16	24	40	24	42	66	16	24	40	21	40	66	16	24	40	18	42	60	16	24	40
14	182	265	447	6	16	22	140	154	294	10	19	29	98	89	187	15	20	35	58	59	117	16	21	37	28	49	77	16	22	38	13	44	57	16	23	39	18	42	57	16	23	39	16	44	60	16	24	40
15	176	278	454	6	16	22	151	179	330	8	17	25	92	76	168	16	22	38	52	46	98	16	23	39	22	36	58	16	24	40	21	31	52	16	24	40	19	39	52	16	24	40	15	41	56	16	24	40
16	165	350	515	5	16	21	91	165	256	11	19	30	45	82	127	16	22	38	25	52	77	16	23	39	15	42	57	16	24	40	19	37	56	16	24	40	18	35	56	16	24	40	15	37	52	16	23	39
17	118	412	530	0	10	10	75	213	288	10	19	29	45	56	101	16	22	38	25	36	61	16	23	39	15	36	51	16	24	40	19	36	55	16	24	40	18	39	50	16	24	40	25	36	61	16	24	40
18	121	185	306	8	16	24	76	145	221	13	20	33	48	76	124	16	22	38	25	46	71	16	23	39	15	36	51	16	24	40	19	37	56	16	24	40	17	39	50	16	24	40	15	37	52	16	24	40
19	145	243	388	7	16	23	112	154	266	11	19	30	76	64	140	16	22	38	36	34	70	16	23	39	16	34	50	16	24	40	20	39	59	16	24	40	18	37	59	16	24	40	15	39	54	16	24	40
20	167	223	390	7	16	23	123	154	277	10	19	29	87	73	160	16	22	38	47	43	90	16	23	39	17	33	50	16	24	40	21	38	59	16	24	40	19	36	59	16	24	40	16	38	54	16	24	40
21	178	278	456	6	16	22	132	134	266	11	19	30	88	72	160	16	22	38	48	42	90	16	23	39	18	32	50	16	24	40	17	37	54	16	24	40	16	35	54	16	24	40	15	47	62	16	24	40
22	190	222	412	7	16	23	145	112	257	11	19	30	98	66	164	16	22	38	58	36	94	16	23	39	28	36	64	16	24	40	27	40	67	16	24	40	22	38	67	16	24	40	17	39	56	16	24	40
23	224	232	456	6	16	22	178	105	283	10	19	29	99	56	155	16	22	38	59	36	95	16	23	39	29	36	65	16	24	40	28	40	68	16	24	40	22	38	68	16	24	40	16	41	57	16	24	40
24	235	378	613	0	10	10	198	167	365	8	17	25	103	76	179	16	22	38	63	46	109	16	23	39	33	36	69	16	24	40	32	40	72	16	24	40	26	38	72	16	24	40	18	38	56	16	24	40
25	228	213	441	6	16	22	178	145	323	9	17	26	78	56	134	16	22	38	38	36	74	16	23	39	18	36	54	16	24	40	17	40	57	16	24	40	15	38	57	16	24	40	15	37	52	16	24	40
26	222	314	536	0	10	10	176	178	354	8	17	25	116	76	192	15	20	35	76	46	122	16	21	37	46	36	82	16	22	38	45	40	85	16	23	39	31	38	85	16	23	39	23	44	67	16	23	39

## Sheet: A2绕线打结时间
	第1次						第2次						第3次						第4次						第5次						第6次						第7次						第8次
编号	缝合时间（秒）	打结时间（秒）	打结总时间（S）	操作时间评分	操作质量评分	总分	缝合时间（秒）	打结时间（秒）	打结总时间（S）	操作时间评分	操作质量评分	总分	缝合时间（秒）	打结时间（秒）	打结总时间（S）	操作时间评分	操作质量评分	总分	缝合时间（秒）	打结时间（秒）	打结总时间（S）	操作时间评分	操作质量评分	总分	缝合时间（秒）	打结时间（秒）	打结总时间（S）	操作时间评分	操作质量评分	总分	缝合时间（秒）	打结时间（秒）	打结总时间（S）	操作时间评分	操作质量评分	总分	缝合时间（秒）	打结时间（秒）	打结总时间（S）	操作时间评分	操作质量评分	总分	缝合时间（秒）	打结时间（秒）	打结总时间（S）	操作时间评分	操作质量评分	总分
1	187	231	418	7	15	22	172	216	388	8	17	25	152	181	333	14	20	34	112	151	263	16	21	37	82	141	223	16	22	38	67	136	203	16	23	39	29	134	89	16	23	39	25	37	62	16	24	40
2	194	278	472	6	15	21	179	263	442	7	17	24	159	228	387	15	20	35	119	198	317	16	21	37	89	188	277	16	22	38	74	39	113	16	23	39	22	37	60	16	23	39	16	38	54	16	24	40
3	226	275	501	0	10	10	211	260	471	6	12	18	191	225	416	16	22	38	151	195	346	16	23	39	121	35	156	16	24	40	106	37	143	16	24	40	21	38	47	16	24	40	15	42	57	16	24	40
4	236	288	524	0	10	10	221	273	494	0	12	12	201	238	439	15	20	35	161	208	369	16	21	37	131	198	329	16	22	38	116	36	152	16	23	39	25	39	58	16	23	39	16	38	54	16	24	40
5	170	355	525	0	10	10	155	340	495	0	12	12	135	305	440	16	22	38	95	35	130	16	23	39	65	35	100	16	24	40	22	37	59	16	24	40	17	39	52	16	24	40	17	37	54	16	24	40
6	147	388	535	0	10	10	132	373	505	0	12	12	112	338	450	16	22	38	36	308	344	16	23	39	16	298	314	16	24	40	25	39	64	16	24	40	22	39	57	16	24	40	15	39	54	16	24	40
7	116	375	491	0	10	10	101	360	461	6	12	18	81	325	406	16	22	38	34	38	72	16	23	39	14	38	52	16	24	40	16	33	49	16	24	40	19	41	49	16	24	40	17	33	50	16	23	39
8	137	355	492	0	10	10	122	340	462	6	12	18	102	305	407	16	22	38	62	275	337	16	23	39	13	39	52	16	24	40	33	34	67	16	24	40	27	42	67	16	24	40	19	39	58	16	24	40
9	129	288	417	7	16	23	114	273	387	8	18	26	94	238	332	16	22	38	32	208	240	16	23	39	12	198	210	16	24	40	23	193	216	16	24	40	22	191	65	16	24	40	19	42	61	16	24	40
10	192	199	391	8	16	24	177	184	361	8	18	26	157	149	306	16	22	38	117	119	236	16	23	39	87	109	196	16	24	40	24	38	62	16	24	40	27	39	55	16	24	40	18	38	56	16	24	40
11	220	242	462	6	16	22	205	227	432	7	18	25	185	192	377	16	22	38	145	35	180	16	23	39	115	35	150	16	24	40	27	37	64	16	24	40	19	38	57	16	24	40	15	37	52	16	24	40
12	259	231	490	0	10	10	244	216	460	6	13	19	224	181	405	16	22	38	184	151	335	16	23	39	154	141	295	16	24	40	24	36	60	16	24	40	22	39	55	16	24	40	16	42	58	16	24	40
13	183	245	428	7	16	23	168	230	398	8	18	26	148	195	343	16	22	38	108	165	273	16	23	39	78	155	233	16	24	40	24	150	174	16	24	40	21	148	66	16	24	40	18	42	60	16	24	40
14	187	275	462	6	16	22	172	260	432	7	18	25	152	225	377	15	20	35	112	195	307	16	21	37	82	185	267	16	22	38	67	180	247	16	23	39	18	178	57	16	23	39	16	44	60	16	24	40
15	181	288	469	6	16	22	166	273	439	7	18	25	146	238	384	16	22	38	106	208	314	16	23	39	76	198	274	16	24	40	75	193	268	16	24	40	19	39	52	16	24	40	15	41	56	16	24	40
16	170	360	530	0	10	10	155	345	500	0	16	16	135	310	445	16	22	38	25	280	305	16	23	39	15	270	285	16	24	40	19	265	284	16	24	40	18	263	56	16	24	40	15	37	52	16	23	39
17	123	422	545	0	10	10	108	407	515	0	16	16	88	372	460	16	22	38	25	36	61	16	23	39	15	36	51	16	24	40	19	36	55	16	24	40	18	39	50	16	24	40	14	36	50	16	24	40
18	126	195	321	9	16	25	111	180	291	10	18	28	91	145	236	16	22	38	25	115	140	16	23	39	15	105	120	16	24	40	19	37	56	16	24	40	17	39	50	16	24	40	15	37	52	16	24	40
19	150	253	403	7	16	23	135	238	373	6	18	24	115	203	318	16	22	38	75	173	248	16	23	39	16	34	50	16	24	40	20	39	59	16	24	40	18	37	59	16	24	40	15	39	54	16	24	40
20	172	233	405	7	16	23	157	218	375	8	18	26	137	183	320	16	22	38	97	153	250	16	23	39	67	143	210	16	24	40	71	38	109	16	24	40	19	36	59	16	24	40	16	38	54	16	24	40
21	183	288	471	6	16	22	168	273	441	6	18	24	148	238	386	16	22	38	108	208	316	16	23	39	78	198	276	16	24	40	77	37	114	16	24	40	16	35	54	16	24	40	15	47	62	16	24	40
22	195	232	427	7	16	23	180	217	397	8	18	26	160	182	342	16	22	38	120	152	272	16	23	39	90	36	126	16	24	40	89	40	129	16	24	40	22	38	67	16	24	40	17	39	56	16	24	40
23	229	242	471	6	16	22	214	227	441	6	18	24	194	192	386	16	22	38	154	36	190	16	23	39	124	36	160	16	24	40	123	40	163	16	24	40	22	38	68	16	24	40	16	41	57	16	24	40
24	240	388	628	0	10	10	225	373	598	0	16	16	205	338	543	16	22	38	165	308	473	16	23	39	135	298	433	16	24	40	134	302	436	16	24	40	26	300	72	16	24	40	18	38	56	16	24	40
25	233	223	456	6	16	22	218	208	426	7	18	25	198	173	371	16	22	38	158	36	194	16	23	39	18	36	54	16	24	40	17	40	57	16	24	40	15	38	57	16	24	40	15	37	52	16	24	40
26	227	324	551	0	10	10	212	309	521	0	15	15	192	274	466	15	20	35	152	244	396	16	21	37	122	234	356	16	22	38	121	238	359	16	23	39	31	236	85	16	23	39	23	44	67	16	23	39

## Sheet: B组打结时间
	第1次						第2次						第3次						第4次						第5次						第6次						第7次						第8次
编号	缝合时间（秒）	打结时间（秒）	打结总时间（S）	操作时间评分	操作质量评分	总分	缝合时间（秒）	打结时间（秒）	打结总时间（S）	操作时间评分	操作质量评分	总分	缝合时间（秒）	打结时间（秒）	打结总时间（S）	操作时间评分	操作质量评分	总分	缝合时间（秒）	打结时间（秒）	打结总时间（S）	操作时间评分	操作质量评分	总分	缝合时间（秒）	打结时间（秒）	打结总时间（S）	操作时间评分	操作质量评分	总分	缝合时间（秒）	打结时间（秒）	打结总时间（S）	操作时间评分	操作质量评分	总分	缝合时间（秒）	打结时间（秒）	打结总时间（S）	操作时间评分	操作质量评分	总分	缝合时间（秒）	打结时间（秒）	打结总时间（S）	操作时间评分	操作质量评分	总分
1A	182	221	403	7	15	22	176	112	288	10	19	29	134	85	219	14	20	34	94	55	149	16	21	37	64	45	109	16	22	38	49	40	89	16	23	39	29	38	89	16	23	39	25	37	62	16	24	40
2A	189	268	457	6	15	21	165	106	271	10	19	29	112	78	190	15	20	35	72	48	120	16	21	37	42	38	80	16	22	38	27	39	66	16	23	39	22	37	60	16	23	39	16	38	54	16	24	40
3A	221	265	486	0	10	10	155	108	263	11	19	30	102	65	167	16	22	38	62	35	97	16	23	39	32	35	67	16	24	40	17	37	54	16	24	40	21	38	47	16	24	40	15	42	57	16	24	40
4A	231	278	509	0	10	10	178	123	301	9	17	26	112	76	188	15	20	35	72	46	118	16	21	37	42	36	78	16	22	38	27	36	63	16	23	39	25	39	58	16	23	39	16	38	54	16	24	40
5A	165	345	510	0	10	10	123	112	235	12	19	31	87	55	142	16	22	38	47	35	82	16	23	39	17	35	52	16	24	40	22	37	59	16	24	40	17	39	52	16	24	40	17	37	54	16	24	40
6A	142	378	520	0	10	10	90	134	224	13	20	33	56	77	133	16	22	38	36	47	83	16	23	39	16	37	53	16	24	40	25	39	64	16	24	40	22	39	57	16	24	40	15	39	54	16	24	40
7A	111	365	476	6	16	22	89	145	234	12	19	31	54	58	112	16	22	38	34	38	72	16	23	39	14	38	52	16	24	40	16	33	49	16	24	40	19	41	49	16	24	40	17	33	50	16	23	39
8A	132	345	477	6	16	22	101	156	257	11	19	30	67	69	136	16	22	38	27	39	66	16	23	39	13	39	52	16	24	40	33	34	67	16	24	40	27	42	67	16	24	40	19	39	58	16	24	40
9A	124	278	402	7	16	23	80	165	245	12	19	31	52	87	139	16	22	38	32	57	89	16	23	39	12	47	59	16	24	40	23	42	65	16	24	40	22	40	65	16	24	40	19	42	61	16	24	40
10A	187	189	376	8	16	24	143	112	255	11	19	30	89	76	165	16	22	38	49	46	95	16	23	39	19	36	55	16	24	40	24	38	62	16	24	40	27	39	55	16	24	40	18	38	56	16	24	40
11A	215	232	447	6	16	22	186	112	298	10	19	29	102	55	157	16	22	38	62	35	97	16	23	39	32	35	67	16	24	40	27	37	64	16	24	40	19	38	57	16	24	40	15	37	52	16	24	40
12A	254	221	475	6	16	22	165	145	310	9	17	26	89	76	165	16	22	38	49	46	95	16	23	39	19	36	55	16	24	40	24	36	60	16	24	40	22	39	55	16	24	40	16	42	58	16	24	40
13A	178	235	413	7	16	23	112	154	266	11	19	30	89	87	176	16	22	38	49	57	106	16	23	39	19	47	66	16	24	40	24	42	66	16	24	40	21	40	66	16	24	40	18	42	60	16	24	40
14A	182	265	447	6	16	22	140	154	294	10	19	29	98	89	187	15	20	35	58	59	117	16	21	37	28	49	77	16	22	38	13	44	57	16	23	39	18	42	57	16	23	39	16	44	60	16	24	40
15A	176	278	454	6	16	22	151	179	330	8	17	25	92	76	168	16	22	38	52	46	98	16	23	39	22	36	58	16	24	40	21	31	52	16	24	40	19	39	52	16	24	40	15	41	56	16	24	40
16A	165	350	515	5	16	21	91	165	256	11	19	30	45	82	127	16	22	38	25	52	77	16	23	39	15	42	57	16	24	40	19	37	56	16	24	40	18	35	56	16	24	40	15	37	52	16	23	39
17A	118	412	530	0	10	10	75	213	288	10	19	29	45	56	101	16	22	38	25	36	61	16	23	39	15	36	51	16	24	40	19	36	55	16	24	40	18	39	50	16	24	40	14	36	50	16	24	40
18A	121	185	306	8	16	24	76	145	221	13	20	33	48	76	124	16	22	38	25	46	71	16	23	39	15	36	51	16	24	40	19	37	56	16	24	40	17	39	50	16	24	40	15	37	52	16	24	40
19A	145	243	388	7	16	23	112	154	266	11	19	30	76	64	140	16	22	38	36	34	70	16	23	39	16	34	50	16	24	40	20	39	59	16	24	40	18	37	59	16	24	40	15	39	54	16	24	40
20A	167	223	390	7	16	23	123	154	277	10	19	29	87	73	160	16	22	38	47	43	90	16	23	39	17	33	50	16	24	40	21	38	59	16	24	40	19	36	59	16	24	40	16	38	54	16	24	40
21A	178	278	456	6	16	22	132	134	266	11	19	30	88	72	160	16	22	38	48	42	90	16	23	39	18	32	50	16	24	40	17	37	54	16	24	40	16	35	54	16	24	40	15	47	62	16	24	40
22A	190	222	412	7	16	23	145	112	257	11	19	30	98	66	164	16	22	38	58	36	94	16	23	39	28	36	64	16	24	40	27	40	67	16	24	40	22	38	67	16	24	40	17	39	56	16	24	40
23A	224	232	456	6	16	22	178	105	283	10	19	29	99	56	155	16	22	38	59	36	95	16	23	39	29	36	65	16	24	40	28	40	68	16	24	40	22	38	68	16	24	40	16	41	57	16	24	40
24A	235	378	613	0	10	10	198	167	365	8	17	25	103	76	179	16	22	38	63	46	109	16	23	39	33	36	69	16	24	40	32	40	72	16	24	40	26	38	72	16	24	40	18	38	56	16	24	40
25A	228	213	441	6	16	22	178	145	323	9	17	26	78	56	134	16	22	38	38	36	74	16	23	39	18	36	54	16	24	40	17	40	57	16	24	40	15	38	57	16	24	40	15	37	52	16	24	40
26A	222	314	536	0	10	10	176	178	354	8	17	25	116	76	192	15	20	35	76	46	122	16	21	37	46	36	82	16	22	38	45	40	85	16	23	39	31	38	85	16	23	39	23	44	67	16	23	39
1B
2B
3B
4B
5B
6B
7B
8B
9B
10B
11B
12B
13B
14B
15B
16B
17B
18B
19B
20B
21B
22B
23B
24B
25B
26B
